# Supplementary material for: The Ubiquitination of Mycobacterium tuberculosis Rv3717 Promotes Proteasomal Degradation of Interleukin Enhancer-Binding Factor
Source: Biology (Basel). 2025 Oct 14;14(10):1414. doi: 10.3390/biology14101414 (PMC12561918; doi:10.3390/biology14101414)
Supplement: Supplementary file 1 [file biology-14-01414-s001.zip]

Archive with 1 entries (1 files):
- biology-3832217-supplementary.pdf
